# Supplementary material for: Identifying modules of cooperating cancer drivers
Source: Mol Syst Biol. 2021 Mar 26;17(3):e9810. doi: 10.15252/msb.20209810 (PMC7995435; doi:10.15252/msb.20209810)
Supplement: Supplementary file 5 — Dataset EV4 [file MSB-17-e9810-s008.zip]

Archive with 8 entries (5 files):
- DATASET EV4/
- DATASET EV4/CRSO_Report_COAD.pdf
- __MACOSX/
- __MACOSX/DATASET EV4/
- __MACOSX/DATASET EV4/._CRSO_Report_COAD.pdf
- DATASET EV4/README.txt
- __MACOSX/DATASET EV4/._README.txt
- __MACOSX/._DATASET EV4
