# Supplementary material for: Identifying modules of cooperating cancer drivers
Source: Mol Syst Biol. 2021 Mar 26;17(3):e9810. doi: 10.15252/msb.20209810 (PMC7995435; doi:10.15252/msb.20209810)
Supplement: Supplementary file 9 — Dataset EV8 [file MSB-17-e9810-s003.zip]

Archive with 8 entries (5 files):
- DATASET EV8/
- DATASET EV8/CRSO_Report_KIRC.pdf
- __MACOSX/
- __MACOSX/DATASET EV8/
- __MACOSX/DATASET EV8/._CRSO_Report_KIRC.pdf
- DATASET EV8/README.txt
- __MACOSX/DATASET EV8/._README.txt
- __MACOSX/._DATASET EV8
