# Supplementary material for: Identifying modules of cooperating cancer drivers
Source: Mol Syst Biol. 2021 Mar 26;17(3):e9810. doi: 10.15252/msb.20209810 (PMC7995435; doi:10.15252/msb.20209810)
Supplement: Supplementary file 16 — Dataset EV15 [file MSB-17-e9810-s011.zip]

Archive with 8 entries (5 files):
- DATASET EV15/
- DATASET EV15/CRSO_Report_PRAD.pdf
- __MACOSX/
- __MACOSX/DATASET EV15/
- __MACOSX/DATASET EV15/._CRSO_Report_PRAD.pdf
- DATASET EV15/README.txt
- __MACOSX/DATASET EV15/._README.txt
- __MACOSX/._DATASET EV15
