# Supplementary material for: Identifying modules of cooperating cancer drivers
Source: Mol Syst Biol. 2021 Mar 26;17(3):e9810. doi: 10.15252/msb.20209810 (PMC7995435; doi:10.15252/msb.20209810)
Supplement: Supplementary file 16 — Dataset EV15 [file MSB-17-e9810-s011.zip › DATASET EV15/README.txt]

November 11, 2020

"CRSO_Report_PRAD.pdf" is a report showing the results of CRSO applied to the TCGA PRAD dataset.

The underlying pre-processed dataset is available at https://github.com/mikekleinsgit/preprocessed-crso-tcga-datasets/blob/master/preprocessed-tcga-inputs/.

Each report contains seven sections. Section 1 presents a basic overview of the dataset and a summary table of the parameters. Default parameter values (Appendix Table S2) were used for all cancers, with 2 exceptions: in kidney renal clear cell carcinoma (KIRC), the rule coverage threshold and msa were reduced to 1.4% because of sparsity of eligible rules, and in colon adenocarcinoma (COAD) the max.nrs.p2 and max.considered.p2 were increased to 106 and 107, respectively, because many of the top phase 1 rules were family members leading to a sparsity of valid phase 2 rule sets. Section 2 shows heatmaps of the binary matrix D and the penalty matrix P for the 20 most frequent events. Section 3 presents a summary of the K best rule sets identified by the four-phase procedure. Section 4 presents a deeper dive into the core rule set. Section 4.1 is a table showing different characteristics of the core rules, including the coverage, phase 1 importance rank and single rule performance. Section 4.2 shows an event-by-rule breakdown of the core rule set. Section 4.3 shows heatmaps of P before and after assignment to the core rule sets. This is a visual representation of how well the rule set accounts for observations in D. Section 5 presents the generalized core analysis, consisting of GCRs, GCTs, GCDs and GCEs, Section 6 is a table summarizing the core RS rules and the consensus GCRs, similar to Table 2. Section 7 is a dictionary of copy-number events. 
