# Supplementary material for: Identifying modules of cooperating cancer drivers
Source: Mol Syst Biol. 2021 Mar 26;17(3):e9810. doi: 10.15252/msb.20209810 (PMC7995435; doi:10.15252/msb.20209810)
Supplement: Supplementary file 20 — Dataset EV19 [file MSB-17-e9810-s018.zip]

Archive with 8 entries (5 files):
- DATASET EV19/
- DATASET EV19/CRSO_Report_UCEC.pdf
- __MACOSX/
- __MACOSX/DATASET EV19/
- __MACOSX/DATASET EV19/._CRSO_Report_UCEC.pdf
- DATASET EV19/README.txt
- __MACOSX/DATASET EV19/._README.txt
- __MACOSX/._DATASET EV19
